# Supplementary material for: Physiological MplW514L expression in hematopoietic stem cell causes an essential thrombocythemia and progressive myelofibrosis
Source: J Clin Invest. 2026 Apr 23;136(11):e199690. doi: 10.1172/JCI199690 (PMC13221233; doi:10.1172/JCI199690)
Supplement: Supplemental tables 1-5 [file jci-136-199690-s085.xlsx]

## Sheet: Suppl Table 1
Supplemental table 1. Antibodies and commercial reagents used in this study
Antibody	Source	Catalog Number
APC-anti-mouse-TER119	eBioscience	3195
PB-anti-mouse-Lineage	Biolegend	133306
FITC-anti-mouse-Lineage	eBioscience	22-7770-72
FITC-anti-mouse-Sca-1	eBioscience	11-5981-85
APC-anti-mouse-CD117	eBioscience	17-1171-83
APC-anti-mouse-CD41	eBioscience	17-0411-82
APC/Cy7-anti-mouse-CD48	Biolegend	103432
PE-anti-mouse-CD150	Biolegend	115904
PE/Cy7-anti-mouse-CD117	eBioscience	25-1172-82
PE-anti-mouse-CD16/32	Biolegend	101308
APC-anti-mouse-CD34	Biolegend	152216
PE/Cy7-anti-mouse-CD16/32	Biolegend	101318
APC-anti-mouse-CD105	eBioscience	17-1051-82
PE/Cy7-anti-mouse-CD45.2	eBioscience	25-0454-80
BV605-anti-mouse-CD45.1	eBioscience	63-0453-82
Biotin Mouse Lineage Panel	eBioscience	559971
P-STAT5 (tyr694)	CST	9359
STAT5	CST	94205
P-STAT3 (tyr705)	CST	9145
STAT3	Affinity	AF6294
HSC70	Proteintech	10654-1-AP

## Sheet: Suppl Table 2
Supplemental table 2. ET penetrance (Detailed data for each timepoint)
Genotype	Age (months)	N (animals)	Mean platelet (103/μL)	Platelet threshold	animals > threshold	penetrance
WT	2	16	1151	>1151	0	0
MplW514L/+	2	13	1151	>1151	11	0.846
MplW514L	2	10	1151	>1151	10	1
WT	4	16	1392	>1392	0	0
MplW514L/+	4	13	1392	>1392	11	0.846
MplW514L	4	10	1392	>1392	10	1
WT	6	14	1433	>1433	0	0
MplW514L/+	6	10	1433	>1433	9	0.9
MplW514L	6	10	1433	>1433	10	1
WT	>6	10	1242	>1242	0	0
MplW514L/+	>6	10	1242	>1242	10	1
MplW514L	>6	10	1242	>1242	10	1

## Sheet: Suppl Table 3
Supplemental table 3. MF criteria (MF determination and sub-item statistics)
Genotype	N (animals)	Age range (months)	Tight megakaryocyte clustering	with reticulin grade 1	with reticulin grade 2	with reticulin grade 3	with splenomegaly	with cytopenias	mice meeting MF criteria	% meeting MF criteria
WT	8	6-9	0	0	0	0	0	0	0	0
MplW514L/+	8	6-9	3	3	0	0	3	2	3	0.375
MplW514L	11	6-9	5	5	0	0	5	3	5	0.4545
WT	8	9-12	0	0	0	0	0	0	0	0
MplW514L/+	8	9-12	3	1	3	0	3	3	3	0.375
MplW514L	10	9-12	6	2	3	1	6	6	6	0.6

## Sheet: Suppl Table 4
Supplemental table 4. Pro-fibrotic gene set
Tgfb1
Pdgfb
Vegfa
Il6
Il1b

## Sheet: Suppl Table 5
Supplemental table 5.Regulation of receptor signaling pathway via JAK-STAT gene set
GO:0046425
Prl3d3
Prl3d2
Prl
Wdr48
Prl7c1
Prl8a8
Ghr
Gh
Stat1
Prl2a1
Prl3c1
Adipor1
Il7r
Il6
Il5
Il10ra
Il10
Ep300
Erbb4
Kit
Jak2
Stra6
Prl8a2
Usp1
Prl8a6
Prl7d1
Prl2c2
Prl3b1
Prl3d1
Prl2c5
Prl8a1
Cntf
Crlf3
Lep
Prl7b1
Prl4a1
Prl6a1
Prl7a1
Prl7a2
Notch1
Tyk2
Hes5
Hes1
Prl2c3
Agap2
Cpap
Prl2b1
Tlr2
Prl5a1
F2r
Cxcl5
Camk2a
Calm1
Cyp1b1
Calm3
Calm2
Il10rb
Prl3a1
Prl8a9
Prl2c1
Kcnh1
Gnao1
Kcnh3
Kcnh2
gins_mouse
Gtpbp2
Hbs1l
Pelo
Tesk1
Csde1
Cnot6
Drd4
Drd3
Drd2
