# Supplementary material for: Physiological MplW514L expression in hematopoietic stem cell causes an essential thrombocythemia and progressive myelofibrosis
Source: J Clin Invest. 2026 Apr 23;136(11):e199690. doi: 10.1172/JCI199690 (PMC13221233; doi:10.1172/JCI199690)
Supplement: Supporting data values [file jci-136-199690-s086.xlsx]

## Sheet: Fig 1C
WT	MplFL/FL	MplW514L/+	MplW514L
0.937395	0.886222	0.826919	0.785804
1.01333	0.852575	0.858506	0.673023
1.04927	0.745269	0.805048	0.717471
0.772838	0.873138	0.988552	0.996997
0.814073	1.14553	0.758754	0.978628
0.788302	1.01213	0.755131	0.830933

## Sheet: Fig 1E
WT	MplW514L/+	MplW514L
0.010878	0.497024	0.986976
0.010976	0.500928	0.978192
0.01	0.494096	0.985024

## Sheet: Fig 1G
	WT																W514L/+											W514L/W514L
2	1104	867	1269	1072	835	1060	934	1058	1452	1141	1105	1302	1347	1093	1384	1385	1658	1279	1085	1640	1336	1443	1141	1210	1397	1219	1480	1737	1644	2315	2379	2260	2319	1955	1792	1745	1734
4	1416	1273	1949	1602	1197	1505	1163	1309	1271	1317	1449	1246	1347	1562	1393	1266	1521	1820	1525	1752	1426	1524	1487	1392	1817	1555	1970	1903	2680	3036	2262	2281	2095	2315	2461	2271	2212
6	1810	1293	1786	1427	1624	1333	1511	1290	1410	1631	1165	1269	1193	1314			1695	1645	1706	2721	1693	2150	2157	2382	1947			3702	2288	3315	3125	3367	2030	2314	2455	2322	2008
>6	1378	1360	1484	1199	917	1368	1241	1153	1149	1170							2191	2848	1234	1730	2557	1991	2116	2227	1818	2227		9300	3832	3838	4945	3782	2340	2819	2256	3404	2356

## Sheet: Fig 1H
	WT																MplW514L/+													MplW514L
2	16	15.7	16.6	7.1	18.1	14.5	17.4	12.4	12.4	5.9	9.2	9.2	8.7	10.6	10.1	7.2	12.6	9.7	16.6	19.1	12.6	16.5	10.9	10.2	14.8	11.5	14.8	7.6	10.4	10.2	13.9	11.6	6.9	15.1	12.5	13.1	12.1	15.7	10.3
4	11.3	7.6	10.7	7.4	10.1	2.5	13.3	7.7	6.8	15.4	12.2	8.8	14.4	14.6	11.9	8.3	3.3	8.6	12.9	14	4.8	7.5	15.2	15.4	12.5	4.8	4.4	16.4	7.9	10.7	15	12.9	9.1	5.8	8	13.1	9.7	14.4	12.7
6	15.1	14.3	9.9	10.2	9.4	8.7	15	8.3	15.1	14.3	9.9	10.2	9.4	3			10.1	10.2	18.5	12.4	15	14.3	11.6	11.8	8.8	12.9				9.7	12.7	11.4	11.8	8.8	14.3	17.7	8.7	9.7	12.7
>6	6.5	8.9	7.2	5.7	8	5.5	15.3	15.1	14.3	13.3							11.9	8.8	9.4	7.6	4.7	9.3	9.7	6	13.1	7.2				10.8	11.9	8.2	13.3	11.3	16.9	7.7	13.8	13	12.2

## Sheet: Fig 1I
	WT																MplW514L/+													MplW514L
2	10.2	9.9	10.5	9.7	8.5	9.1	9.2	8.7	9.3	9.9	9.1	8.9	9.6	9.4	9.5	9.8	9.7	9.1	9.3	10.1	9	9.3	9.9	9.9	9.3	9.5	9.2	7.9	9.7	10	9.4	10.6	9.4	9.4	9.6	9.4	9	10	9.6
4	7.6	9.4	5.9	7.7	9.8	7	8.9	9.6	9.2	10.1	9.6	10.1	9.5	9.6	9.2	9.8	6.6	8.1	9.6	8.9	9.3	9.2	9.7	9.8	9.2	7.5	7.9	9.1	9.9	8.9	9.4	9.3	8.9	9.2	9.5	9.5	10	12.2	8.6
6	9.7	9.1	9.2	9.1	10.2	8.9	7.9	10.3	9.9	9.5	9.5	10.2	9.6	9.9			10.4	9.1	9.3	9.5	9.5	9.7	10	9.5	9.7	10				9	8.5	9.2	9.2	9.7	3.8	9.6	3.8	9.6	8.7
>6	9.6	9.7	10.6	9.8	9	9.9	9.9	9.9	10	9.8							10.1	5.7	9	8.9	8.5	8.1	6	7.2	8.8	8.8				2.2	7.6	9.3	6.6	8.6	8.7	7	3.4	9	8.5

## Sheet: Fig 1J
	WT																MplW514L/+													MplW514L
2	41.9	44.6	47.5	43.4	38	43	43.4	39.6	43.9	46.9	43.5	41.8	46.7	46.3	45.4	46.4	46.6	44.8	43.7	44.2	39.7	41.7	45.9	43.7	44.1	44.5	46	40.5	47.4	46.5	44.6	46.9	41.9	42.9	44.1	44.8	40.9	45.7	43.3
4	35.9	45	29.7	36.5	46.4	34.2	44.3	47.2	44.8	48.2	46.5	49.4	45	46.1			32.5	41.2	45.3	44.1	45.4	44.3	46.2	46.2	45.2	46.3	46	46.3	45.9	42.2	46	44.8	42.9	44.4	46.8	46.6	50.4	45.6	43.7
6	45.1	43.3	45.2	44.3	47.7	42.8	38.3	47.8	47.4	44.8	45.5	48	44.5	45.5			49	43.4	39	37.2	38.6	37.9	35.7	39.9	44.8	45.8	37.9	39.9		44.8	41.9	44.8	45.8	45.8	14.7	39.9	35.7	38.6	37.9
>6	44.5	46.9	48.5	46.5	42.6	46.5	46.7	46.4	47.1	45.4							42.8	28.3	41.7	38.9	33.4	38	28.7	33.1	44.5	43.5				9.7	35.7	40.1	30.6	37	36.1	31.2	17.5	44.8	42.6

## Sheet: Fig 2A
WT	MplW514L/+	MplW514L
90.17	87.4471	65.1751
118.518	117.999	91.7424
87.3276	75.5582	80.3644
104.712	92.1673	59.6853
WT	MplW514L/+	MplW514L
27.3192	23.7075	14.0114
35.4046	22.4012	16.751
27.4804	23.5595	15.8456
	39.7164	20.3528

## Sheet: Fig 2B
WT	MplW514L/+	MplW514L
27.18	26.45	18.16
30.96	25.93	21.59
29.18	28.57	23.72
25.52	25.08	26.8
WT	MplW514L/+	MplW514L
22.9815	20.983	20.7745
24.7273	20.3924	19.282
22.6711	21.7731	17.4025
	22.0034	20.19

## Sheet: Fig 2D
WT	MplW514L/+	MplW514L
5.21	7.84	6.98
3.97	4.95	11.7
4.9	6.25	12.22
4.6	7.44	7.57
WT	MplW514L/+	MplW514L
4.33	9.66	10.12
2.79	6.835	6.56
2.83	7.415	6.36
	11.915	7.54

## Sheet: Fig 2E
WT	MplW514L/+	MplW514L
76.22	19.24	66.41
81.76	63.76	67.27
66.46	55.41	49.83
77.25	43.86	58.54
WT	MplW514L/+	MplW514L
72.99	51.03	66.6
75.01	55.98	50.2
73.32	58.03	45.12
	37.65	45.32

[truncated: 49 more sheets: Fig 2F, Fig 2G, Fig 2H, Fig 2J, Fig 3B, Fig 3D, Fig 3E, Fig 3F, Fig 3H, Fig 3I, Fig 3J, Fig 3K, Fig 5B, Fig 5C, Fig 5E, Fig 5F, Fig 5G, Fig 5H, Fig 6B, Fig 6C …]
